# Supplementary material for: Characterization of Variant RNAs Encapsidated during Bromovirus Infection by High-Throughput Sequencing
Source: Pathogens. 2024 Jan 22;13(1):96. doi: 10.3390/pathogens13010096 (PMC10819421; doi:10.3390/pathogens13010096)
Supplement: Supplementary file 1 [file pathogens-13-00096-s001.zip]

Archive with 1 entries (1 files):
- pathogens-2732810-supplementary.pdf
